# Supplementary material for: Prevalence of delayed treatment for sexually transmitted infections and its determinants in sub-Saharan Africa. A systematic review and meta-analysis
Source: PLoS One. 2024 Mar 21;19(3):e0299629. doi: 10.1371/journal.pone.0299629 (PMC10956779; doi:10.1371/journal.pone.0299629)
Supplement: S1 Data — (XLSX) [file pone.0299629.s002.xlsx]

## Sheet: Sheet1
Author	study period	study period	difinition	pubYear	Country	Region	study popn	design	setting	Diseaed	one	total population	proportion	SeP	Age 15-24 OR		SeAge	LCI	UCI	Age 24-35	Ln(Age24-35)	SeAg24-35	LCI	UCI	Sex (Female) OR	LOG OR sex F	Se-SEX	Ln sex LCI	Ln sex UCL	LCI	UCI	feel no much time to wait treatment	LCI	UCI	Educational st (No edu	Ln_No-edu	SerNo-Ed	LCI	UCI	Primary	LCI	UCI	secondary	LCI	UCI	Ocupation_Hwife	LCI	UCI	Occupation farmer
A. Meyer-Weitz et al.	Before 2010	1997	after 7 days following symptom	2000	South Africa	Southern Africa	all age groups	Mixed	treatment center	608	1	1482	0.410256	0.0127772											1.43	0.357674	0.138413	0.0870947	0.629675	1.091	1.877
Meyer-Weitz Anna et al.	Before 2010	2000	after 7 days following symptom	2000	South Africa	Southern Africa	Adolescents	Cross-sectional	treatment center	128	1	292	0.438356	0.0290371												#NUM!	#NUM!	#NUM!	#NUM!
Matovu et al.	Before 2010	2008	after 2 days of symptom	2012	Uganda	Eastern Africa	FSWs & T/drivers	Cross-sectional	community based	118	1	520	0.226923	0.0183675												#NUM!	#NUM!	#NUM!	#NUM!
Tsadik et al,	After 2010	2017	after 7 days following symptom	2019	Ethiopia	Eastern Africa	all age groups	Cross-sectional	treatment center	241	1	424	0.568396	0.0240539											0.69	-0.371064	0.197659	-0.755023	0.0198026	0.47	1.02
Leichliter et al.	Before 2010	2005-2006	after 7 days following symptom	2011	South Africa	Southern Africa	Among men	RCT	treatment center	263	1	601	0.437604	0.020236												#NUM!	#NUM!	#NUM!	#NUM!
Misganew. D et al.	After 2010	2022	after 7 days following symptom	2022	Ethiopia	Eastern Africa	all age groups	Cross-sectional	treatment center	242	1	404	0.59901	0.0243833	0.12		0.0561224	0.1	0.32	0.18	-1.7148	0.47449	0.12	1.98		#NUM!	#NUM!	#NUM!	#NUM!						3.7	1.30833	0.502551	2.23	4.2	4.1	3.4	5.1	1.57	1.1	2.76	0.6	0.3	0.98	0.45
Moris. Etal	Before 2010	2006	after 7 days following symptom	2007	East Africa	Eastern Africa	Truck drivers	Cross-sectional	community based	13	1	58	0.224138	0.0547565												#NUM!	#NUM!	#NUM!	#NUM!
M Nyalela. et al	After 2010	2015	after 7 days following symptom	2018	South Africa	Southern Africa	all age groups	Cross-sectional	treatment center	31	1	134	0.231343	0.0364286												#NUM!	#NUM!	#NUM!	#NUM!
Lewis JJ. Etal	Before 2010	1998-2000	after 7 days following symptom	2005	Zimbabwe	Southern Africa	all age groups	Cross-sectional	community based	4733	1	9480	0.499262	0.00513529												#NUM!	#NUM!		#NUM!
Nyalela.M	After 2010	2015	after 6 days following symptom	2015	South Africa	Southern Africa	all age groups	Cross-sectional	treatment center	71	1	134	0.529851	0.0431164												#NUM!	#NUM!		#NUM!			0.52	0.17	2.26
Agambire.R, Clerk .C	Before 2010	2007	after 7 days following symptom	2013	Kenya	Eastern Africa	all age groups	Cross-sectional	treatment center	119	1	185	0.643243	0.0352199												#NUM!	#NUM!		#NUM!
Ogola.P	After 2010	2014	after 7 days following symptom	2021	Kenya	Eastern Africa	all age groups	Cross-sectional	community based	17653	1	31079	0.568004	0.00280984												#NUM!	#NUM!		#NUM!
Voeten HA etal	Before 2010	1999	after 7 days following symptom	2004	Kenya	Eastern Africa	all age groups	Cross-sectional	community based	1183	1	1929	0.613271	0.0110883											2.2	0.788457	0.333758		1.30833	1.3	3.7
																										#NUM!	#NUM!		#NUM!
																										#NUM!	#NUM!		#NUM!
[truncated: 111 more columns]
